# Supplementary material for: Fecal Glucocorticoid Metabolite Responses of Brown Kiwi (Apteryx mantelli) to Ambassador Program Participation and Translocation: Implications for Captive Management and Welfare
Source: Animals (Basel). 2025 Apr 17;15(8):1156. doi: 10.3390/ani15081156 (PMC12024267; doi:10.3390/ani15081156)
Supplement: Supplementary file 1 [file animals-15-01156-s001.zip]

Archive with 8 entries (7 files):
- animals-3492583-supplementary/
- animals-3492583-supplementary/Image 1 - Kiwi 2016-09-03 95 min post barium.jpg
- animals-3492583-supplementary/Image 2-Kiwi 2016-09-03 305 min post barium.jpg
- animals-3492583-supplementary/Image 3-Kiwi 2016-09-04 23 hrs post barium.jpg
- animals-3492583-supplementary/Supplementary Photo #1.JPG
- animals-3492583-supplementary/Supplementary Photo #2.jpg
- animals-3492583-supplementary/Supplementary Photo #3.png
- animals-3492583-supplementary/Supplementary Photo #4.JPG
